# Supplementary material for: The Identification of a Single-Base Mutation in the Maize Dwarf 1 Gene Responsible for Reduced Plant Height in the Mutant 16N125
Source: Plants (Basel). 2025 Apr 15;14(8):1217. doi: 10.3390/plants14081217 (PMC12030145; doi:10.3390/plants14081217)
Supplement: Supplementary file 1 [file plants-14-01217-s001.zip]

Archive with 3 entries (3 files):
- File S1. Amino acid sequence of D1 genes in 50 Chinese inbred lines.pdf
- Table S1. The sanger sequencing results of the offsprings.xls
- Table S2. Primers sequences used in this study.xlsx
