# Supplementary material for: The Identification of a Single-Base Mutation in the Maize Dwarf 1 Gene Responsible for Reduced Plant Height in the Mutant 16N125
Source: Plants (Basel). 2025 Apr 15;14(8):1217. doi: 10.3390/plants14081217 (PMC12030145; doi:10.3390/plants14081217)
Supplement: Supplementary file 1 [file plants-14-01217-s001.zip › Table S1. The sanger sequencing results of the offsprings.xls]

## Sheet: Sheet1
The sanger sequencing results of the offsprings
Serial number	Phenotype	Position 1(Number 181)	Position 2(Number 368)
A101(Parent)	Tall	C	T
16N125(Parent)	Dwarf	G	A
WD13	Dwarf	C/G	A
WD59	Dwarf	G	A
WD323	Dwarf	G	A
WD336	Dwarf	G	A
WD171	Dwarf	G	A
WD292	Dwarf	G	A
WD55	Dwarf	G	A
WD11	Dwarf	G	A
WH13	Tall	C/G	A
WH14	Tall	C/G	A
WH21	Tall	C	A/T
WH36	Tall	C	T
WH41	Tall	C	T
WH44	Tall	C/G	A
WH48	Tall	C/G	A/T
WH49	Tall	C/G	A/T
