# Supplementary material for: The Identification of a Single-Base Mutation in the Maize Dwarf 1 Gene Responsible for Reduced Plant Height in the Mutant 16N125
Source: Plants (Basel). 2025 Apr 15;14(8):1217. doi: 10.3390/plants14081217 (PMC12030145; doi:10.3390/plants14081217)
Supplement: Supplementary file 1 [file plants-14-01217-s001.zip › Table S2. Primers sequences used in this study.xlsx]

## Sheet: Primers
Supplemental Table S2. Primers sequences used in this study
Primers for gene mapping
Primer	Forward sequence(5'-3')	Reverse sequence(5'-3')
InDel-1	TATGCATGTCAACGGCTACA	CTAGCTGTTCACCCTCGGTC
InDel-2	TAGGCCGTCAGCTCTCGT	CACGTGATGCCAGCAGTT
InDel-3	TTCAGCCAAACAACCGAA	AAGGCACGAAAGCTACGG
InDel-4	ATTTCTCCGCAGACGGAC	ACTGAAAGGTTCGAGGGG
InDel-5	CTCCGATTTTCCAATGGC	CAAATGGGTGCCATCAGT
InDel-6	GTCTCCCCCACACCACTC	CGCCACTAGTCAGCCTCC
InDel-7	TGCATCTCAACTGGTGGG	CACGAGGCTCTGCATCAC
InDel-8	TGTTGGATAGGCTTGCGA	GGAATATTTTCGCCGCAG
InDel-9	GGTGTGACCGTGTGAGGA	GGACGACAGGTGAGGGAC
InDel-10	AGTTGACGAGGCTGCACA	GGGCCGTTCAGCAGTAGT
InDel-11	GCAGCCTGCCTACCTTGT	CCCCCCGCGTCTTGTATAG
InDel-12	GTCGCCTTCTCCAAGCTC	CCCGACAGGTCCATCTTC
InDel-13	CCAATGGGACTTGATTTGGT	AATGTATGCCCATGTGTTGG
InDel-14	ATAGCGTGGCGACTTAGAGC	CTCATTCAATCCATGTTGGAG
Primers for gene sequencing
ZMd1	AATCCCAGCGTGCGTAATCT	ACGACGACGACAACATGACA

## Sheet: Sheet2
		Tall	Short	Total	P-Value	Segregation Ratio
	Actual	838	258	1096	#NAME?	3.24806
	Predicted	822	274	1096

## Sheet: Sheet3
InDel-1	5.05305				3:9556301..9650600 (94.3 Kb)
InDel-2	8.85051				Seita.5G125600
InDel-3	9.13358
InDel-4	9.4689
InDel-5	9.51613
InDel-6	9.56812
InDel-7	9.74693
InDel-8	9.81171
InDel-9	9.81294
InDel-10	9.81793
InDel-11	11.4455
InDel-12	12.346
InDel-13	13.865
InDel-14	16.3229
